# Supplementary material for: Comparative Evaluation of the Nutrients, Phytochemicals, and Antioxidant Activity of Two Hempseed Oils and Their Byproducts after Cold Pressing
Source: Molecules. 2022 May 26;27(11):3431. doi: 10.3390/molecules27113431 (PMC9181874; doi:10.3390/molecules27113431)
Supplement: Supplementary file 1 [file molecules-27-03431-s001.zip]

Archive with 1 entries (1 files):
- molecules-1725274-supplementary.pdf
